# Supplementary material for: Catalase Gene Family in Durum Wheat: Genome-Wide Analysis and Expression Profiling in Response to Multiple Abiotic Stress Conditions
Source: Plants (Basel). 2023 Jul 21;12(14):2720. doi: 10.3390/plants12142720 (PMC10384705; doi:10.3390/plants12142720)
Supplement: Supplementary file 1 [file plants-12-02720-s001.zip]

Archive with 1 entries (1 files):
- plants-2507964-supplementary.pptx
